# Supplementary material for: Crosslinked-AuNPs@CD-MOF Incorporated into PLA-Zein Composite Film with Humidity-Responsive Antimicrobial Release for Agaricus bisporus Preservation
Source: Foods. 2026 Mar 30;15(7):1164. doi: 10.3390/foods15071164 (PMC13073409; doi:10.3390/foods15071164)
Supplement: Supplementary file 1 [file foods-15-01164-s001.zip]

Archive with 1 entries (1 files):
- foods-4196721-supplementary.pdf
